# Supplementary material for: Efficacy and Safety of Artificial Tears Containing Lipidure and Hypromellose for the Treatment of Moderate Dry Eye Disease in Contact Lens Wearers
Source: Medicina (Kaunas). 2024 Feb 8;60(2):287. doi: 10.3390/medicina60020287 (PMC10890511; doi:10.3390/medicina60020287)
Supplement: Supplementary file 1 [file medicina-60-00287-s001.zip]

Archive with 1 entries (1 files):
- medicina-2828767-supplementary.pdf
